# Supplementary material for: Amidoamine Oxide Surfactants as Low-Molecular-Weight Hydrogelators: Effect of Methylene Chain Length on Aggregate Structure and Rheological Behavior
Source: Gels. 2023 Mar 22;9(3):261. doi: 10.3390/gels9030261 (PMC10048289; doi:10.3390/gels9030261)
Supplement: Supplementary file 1 [file gels-09-00261-s001.zip]

Archive with 2 entries (2 files):
- Figure S11_revised.pdf
- Figures S1-10_NMR chart_revised.pdf
